# Supplementary material for: Fibroblast-Generated Extracellular Matrix Guides Anastomosis during Wound Healing in an Engineered Lymphatic Skin Flap
Source: Bioengineering (Basel). 2023 Jan 22;10(2):149. doi: 10.3390/bioengineering10020149 (PMC9952048; doi:10.3390/bioengineering10020149)
Supplement: Supplementary file 1 [file bioengineering-10-00149-s001.zip]

Archive with 1 entries (1 files):
- bioengineering-2135322-SI.pdf
